# Supplementary material for: Food Desires and Hedonic Discrimination in Virtual Reality Varying in Product–Context Appropriateness among Older Consumers
Source: Foods. 2022 Oct 15;11(20):3228. doi: 10.3390/foods11203228 (PMC9602428; doi:10.3390/foods11203228)
Supplement: Supplementary file 1 [file foods-11-03228-s001.zip]

Archive with 1 entries (1 files):
- foods-1890630-supplementary.pdf
